# Supplementary material for: Valorization Strategies in CO2 Capture: A New Life for Exhausted Silica-Polyethylenimine
Source: Int J Mol Sci. 2023 Sep 22;24(19):14415. doi: 10.3390/ijms241914415 (PMC10572583; doi:10.3390/ijms241914415)
Supplement: Supplementary file 1 [file ijms-24-14415-s001.zip]

Archive with 1 entries (1 files):
- ijms-2565880-supplementary.pdf
